# Supplementary material for: Detection of HIV-1 Transmission Clusters from Dried Blood Spots within a Universal Test-and-Treat Trial in East Africa
Source: Viruses. 2022 Jul 29;14(8):1673. doi: 10.3390/v14081673 (PMC9414799; doi:10.3390/v14081673)
Supplement: Supplementary file 1 [file viruses-14-01673-s001.zip]

Archive with 1 entries (1 files):
- viruses-1744283-supplementary.pdf
